# Supplementary material for: Ten Years of Experience Support Pharmacogenetic Testing to Guide Individualized Drug Therapy
Source: Pharmaceutics. 2022 Jan 11;14(1):160. doi: 10.3390/pharmaceutics14010160 (PMC8779486; doi:10.3390/pharmaceutics14010160)
Supplement: Supplementary file 1 [file pharmaceutics-14-00160-s001.zip]

Archive with 1 entries (1 files):
- pharmaceutics-1524552-supplementary.pdf
